# Supplementary material for: Awareness and Perceived Risk Factors of Chronic Kidney Disease Among Patients with Diabetes in the Northern Borders of Saudi Arabia: Implications for a Strategic Monitoring and Management Plan
Source: Diseases. 2026 Feb 16;14(2):74. doi: 10.3390/diseases14020074 (PMC12939839; doi:10.3390/diseases14020074)
Supplement: Supplementary file 1 [file diseases-14-00074-s001.zip]

Archive with 1 entries (1 files):
- diseases-4104078-supplementary.pdf
